# Supplementary material for: Phytosome Supplements for Delivering Gymnema inodorum Phytonutrients to Prevent Inflammation in Macrophages and Insulin Resistance in Adipocytes
Source: Foods. 2023 Jun 3;12(11):2257. doi: 10.3390/foods12112257 (PMC10253226; doi:10.3390/foods12112257)
Supplement: Supplementary file 1 [file foods-12-02257-s001.zip]

Archive with 1 entries (1 files):
- foods-2382030-supplementary.pdf
